# Supplementary material for: Nuclear Receptor Atlases of Choroidal Tissues Reveal Candidate Receptors Associated with Age-Related Macular Degeneration
Source: Cells. 2022 Aug 2;11(15):2386. doi: 10.3390/cells11152386 (PMC9367936; doi:10.3390/cells11152386)
Supplement: Supplementary file 1 [file cells-11-02386-s001.zip]

Archive with 1 entries (1 files):
- cells-1779907-supplementary.pdf
